# Supplementary material for: Roles of pyroptosis and immune infiltration in aortic dissection
Source: Front Mol Biosci. 2024 Mar 19;11:1277818. doi: 10.3389/fmolb.2024.1277818 (PMC10985243; doi:10.3389/fmolb.2024.1277818)
Supplement: Supplementary file 1 [file DataSheet2.xls]

## Sheet: TableS2
TableS2	mRNA–miRNA interaction connections
miRNAname	geneName
hsa-miR-26a-5p	BHLHE40
hsa-miR-26b-5p	BHLHE40
hsa-miR-181a-5p	BHLHE40
hsa-miR-141-3p	BHLHE40
hsa-miR-320a	BHLHE40
hsa-miR-200a-3p	BHLHE40
hsa-miR-381-3p	BHLHE40
hsa-miR-326	BHLHE40
hsa-miR-329-3p	BHLHE40
hsa-miR-329-3p	BHLHE40
hsa-miR-329-3p	BHLHE40
hsa-miR-494-3p	BHLHE40
hsa-miR-362-3p	BHLHE40
hsa-miR-362-3p	BHLHE40
hsa-miR-362-3p	BHLHE40
hsa-miR-330-5p	BHLHE40
hsa-miR-300	BHLHE40
hsa-miR-543	BHLHE40
hsa-miR-374b-5p	BHLHE40
hsa-miR-320b	BHLHE40
hsa-miR-320c	BHLHE40
hsa-miR-1297	BHLHE40
hsa-miR-320d	BHLHE40
hsa-miR-122-5p	PKM
hsa-miR-205-5p	VEGFA
hsa-miR-15b-5p	VEGFA
hsa-miR-195-5p	VEGFA
hsa-miR-29c-3p	VEGFA
hsa-miR-299-3p	VEGFA
hsa-miR-361-5p	VEGFA
hsa-miR-381-3p	VEGFA
hsa-miR-424-5p	VEGFA
hsa-miR-452-5p	VEGFA
hsa-miR-410-3p	VEGFA
hsa-miR-410-3p	VEGFA
hsa-miR-497-5p	VEGFA
hsa-miR-362-3p	VEGFA
hsa-miR-300	VEGFA
