# Supplementary material for: Roles of pyroptosis and immune infiltration in aortic dissection
Source: Front Mol Biosci. 2024 Mar 19;11:1277818. doi: 10.3389/fmolb.2024.1277818 (PMC10985243; doi:10.3389/fmolb.2024.1277818)
Supplement: Supplementary file 2 [file DataSheet1.CSV]

TableS1	pyroptosis-related genes
Gene Symbol	Description	Category	Gifts	GC Id	Relevance score	GeneCards Link
GSDMD	Gasdermin D	Protein Coding	45	GC08P143553	17.96608734	https://www.genecards.org/cgi-bin/carddisp.pl?gene=GSDMD
GSDME	Gasdermin E	Protein Coding	44	GC07M024699	15.79419899	https://www.genecards.org/cgi-bin/carddisp.pl?gene=GSDME
NLRP3	NLR Family Pyrin Domain Containing 3	Protein Coding	55	GC01P247415	14.08620548	https://www.genecards.org/cgi-bin/carddisp.pl?gene=NLRP3
CASP1	Caspase 1	Protein Coding	56	GC11M105025	11.37946701	https://www.genecards.org/cgi-bin/carddisp.pl?gene=CASP1
CASP4	Caspase 4	Protein Coding	53	GC11M104942	10.50315571	https://www.genecards.org/cgi-bin/carddisp.pl?gene=CASP4
GSDMC	Gasdermin C	Protein Coding	40	GC08M129705	9.244632721	https://www.genecards.org/cgi-bin/carddisp.pl?gene=GSDMC
GSDMB	Gasdermin B	Protein Coding	40	GC17M039904	8.718331337	https://www.genecards.org/cgi-bin/carddisp.pl?gene=GSDMB
NLRP1	NLR Family Pyrin Domain Containing 1	Protein Coding	50	GC17M005499	7.450530052	https://www.genecards.org/cgi-bin/carddisp.pl?gene=NLRP1
GSDMA	Gasdermin A	Protein Coding	42	GC17P066777	7.269075871	https://www.genecards.org/cgi-bin/carddisp.pl?gene=GSDMA
CASP3	Caspase 3	Protein Coding	56	GC04M184627	6.828698158	https://www.genecards.org/cgi-bin/carddisp.pl?gene=CASP3
IL1B	Interleukin 1 Beta	Protein Coding	54	GC02M112829	6.615382195	https://www.genecards.org/cgi-bin/carddisp.pl?gene=IL1B
GZMB	Granzyme B	Protein Coding	54	GC14M024630	6.211553574	https://www.genecards.org/cgi-bin/carddisp.pl?gene=GZMB
AIM2	Absent In Melanoma 2	Protein Coding	48	GC01M159062	5.691740036	https://www.genecards.org/cgi-bin/carddisp.pl?gene=AIM2
CARD8	Caspase Recruitment Domain Family Member 8	Protein Coding	46	GC19M073834	5.57288599	https://www.genecards.org/cgi-bin/carddisp.pl?gene=CARD8
CASP8	Caspase 8	Protein Coding	59	GC02P201233	5.538628101	https://www.genecards.org/cgi-bin/carddisp.pl?gene=CASP8
PYCARD	PYD And CARD Domain Containing	Protein Coding	48	GC16M031201	5.286242962	https://www.genecards.org/cgi-bin/carddisp.pl?gene=PYCARD
GZMA	Granzyme A	Protein Coding	50	GC05P055102	5.223125458	https://www.genecards.org/cgi-bin/carddisp.pl?gene=GZMA
CASP5	Caspase 5	Protein Coding	50	GC11M105006	5.189461231	https://www.genecards.org/cgi-bin/carddisp.pl?gene=CASP5
DPP9	Dipeptidyl Peptidase 9	Protein Coding	50	GC19M007624	5.067048073	https://www.genecards.org/cgi-bin/carddisp.pl?gene=DPP9
IL18	Interleukin 18	Protein Coding	50	GC11M112143	4.956061363	https://www.genecards.org/cgi-bin/carddisp.pl?gene=IL18
ZBP1	Z-DNA Binding Protein 1	Protein Coding	47	GC20M057603	4.679167747	https://www.genecards.org/cgi-bin/carddisp.pl?gene=ZBP1
NLRC4	NLR Family CARD Domain Containing 4	Protein Coding	51	GC02M032224	4.299300194	https://www.genecards.org/cgi-bin/carddisp.pl?gene=NLRC4
DPP8	Dipeptidyl Peptidase 8	Protein Coding	45	GC15M065442	4.280951977	https://www.genecards.org/cgi-bin/carddisp.pl?gene=DPP8
MIR223	MicroRNA 223	RNA Gene	25	GC0XP066018	3.825930357	https://www.genecards.org/cgi-bin/carddisp.pl?gene=MIR223
MALAT1	Metastasis Associated Lung Adenocarcinoma Transcript 1	RNA Gene	27	GC11P071416	3.604389429	https://www.genecards.org/cgi-bin/carddisp.pl?gene=MALAT1
CASP6	Caspase 6	Protein Coding	55	GC04M109688	3.552116156	https://www.genecards.org/cgi-bin/carddisp.pl?gene=CASP6
HMGB1	High Mobility Group Box 1	Protein Coding	54	GC13M030456	3.472496986	https://www.genecards.org/cgi-bin/carddisp.pl?gene=HMGB1
TRIM24	Tripartite Motif Containing 24	Protein Coding	51	GC07P138460	3.395832539	https://www.genecards.org/cgi-bin/carddisp.pl?gene=TRIM24
NAIP	NLR Family Apoptosis Inhibitory Protein	Protein Coding	46	GC05M070968	3.278803587	https://www.genecards.org/cgi-bin/carddisp.pl?gene=NAIP
MEFV	MEFV Innate Immunity Regulator, Pyrin	Protein Coding	51	GC16M009356	3.204426765	https://www.genecards.org/cgi-bin/carddisp.pl?gene=MEFV
STAT3	Signal Transducer And Activator Of Transcription 3	Protein Coding	61	GC17M042313	3.141537189	https://www.genecards.org/cgi-bin/carddisp.pl?gene=STAT3
CASP7	Caspase 7	Protein Coding	56	GC10P113679	3.103725672	https://www.genecards.org/cgi-bin/carddisp.pl?gene=CASP7
SIRT1	Sirtuin 1	Protein Coding	56	GC10P067884	3.098592281	https://www.genecards.org/cgi-bin/carddisp.pl?gene=SIRT1
DHX9	DExH-Box Helicase 9	Protein Coding	48	GC01P182839	2.952096939	https://www.genecards.org/cgi-bin/carddisp.pl?gene=DHX9
NLRP9	NLR Family Pyrin Domain Containing 9	Protein Coding	43	GC19M074214	2.952096939	https://www.genecards.org/cgi-bin/carddisp.pl?gene=NLRP9
APIP	APAF1 Interacting Protein	Protein Coding	46	GC11M034854	2.69148016	https://www.genecards.org/cgi-bin/carddisp.pl?gene=APIP
GAS5	Growth Arrest Specific 5	RNA Gene	26	GC01M173947	2.672279835	https://www.genecards.org/cgi-bin/carddisp.pl?gene=GAS5
FOXO3	Forkhead Box O3	Protein Coding	53	GC06P108559	2.615919113	https://www.genecards.org/cgi-bin/carddisp.pl?gene=FOXO3
CTSG	Cathepsin G	Protein Coding	52	GC14M024573	2.471201181	https://www.genecards.org/cgi-bin/carddisp.pl?gene=CTSG
NEK7	NIMA Related Kinase 7	Protein Coding	48	GC01P198156	2.256406069	https://www.genecards.org/cgi-bin/carddisp.pl?gene=NEK7
KCNQ1OT1	KCNQ1 Opposite Strand/Antisense Transcript 1	RNA Gene	30	GC11M005009	2.256406069	https://www.genecards.org/cgi-bin/carddisp.pl?gene=KCNQ1OT1
NFE2L2	NFE2 Like BZIP Transcription Factor 2	Protein Coding	58	GC02M177227	2.189264536	https://www.genecards.org/cgi-bin/carddisp.pl?gene=NFE2L2
MIR30C1	MicroRNA 30c-1	RNA Gene	24	GC01P040757	2.166937828	https://www.genecards.org/cgi-bin/carddisp.pl?gene=MIR30C1
GBP1	Guanylate Binding Protein 1	Protein Coding	47	GC01M089052	2.153457165	https://www.genecards.org/cgi-bin/carddisp.pl?gene=GBP1
TREM2	Triggering Receptor Expressed On Myeloid Cells 2	Protein Coding	51	GC06M075115	2.138968229	https://www.genecards.org/cgi-bin/carddisp.pl?gene=TREM2
TP53	Tumor Protein P53	Protein Coding	61	GC17M007661	2.119427919	https://www.genecards.org/cgi-bin/carddisp.pl?gene=TP53
TP63	Tumor Protein P63	Protein Coding	53	GC03P189598	2.086061716	https://www.genecards.org/cgi-bin/carddisp.pl?gene=TP63
MIR155	MicroRNA 155	RNA Gene	23	GC21P025573	2.068438292	https://www.genecards.org/cgi-bin/carddisp.pl?gene=MIR155
TXNIP	Thioredoxin Interacting Protein	Protein Coding	46	GC01M145992	1.980624437	https://www.genecards.org/cgi-bin/carddisp.pl?gene=TXNIP
MIR22	MicroRNA 22	RNA Gene	23	GC17M001713	1.84218359	https://www.genecards.org/cgi-bin/carddisp.pl?gene=MIR22
NEAT1	Nuclear Paraspeckle Assembly Transcript 1	RNA Gene	28	GC11P071405	1.818135977	https://www.genecards.org/cgi-bin/carddisp.pl?gene=NEAT1
MIR125A	MicroRNA 125a	RNA Gene	23	GC19P076701	1.793063641	https://www.genecards.org/cgi-bin/carddisp.pl?gene=MIR125A
FOXP3	Forkhead Box P3	Protein Coding	53	GC0XM049250	1.766823292	https://www.genecards.org/cgi-bin/carddisp.pl?gene=FOXP3
SESN2	Sestrin 2	Protein Coding	45	GC01P029072	1.766823292	https://www.genecards.org/cgi-bin/carddisp.pl?gene=SESN2
TNF	Tumor Necrosis Factor	Protein Coding	59	GC06P096100	1.710065842	https://www.genecards.org/cgi-bin/carddisp.pl?gene=TNF
DDX3X	DEAD-Box Helicase 3 X-Linked	Protein Coding	54	GC0XP041333	1.689002872	https://www.genecards.org/cgi-bin/carddisp.pl?gene=DDX3X
MAPK14	Mitogen-Activated Protein Kinase 14	Protein Coding	58	GC06P096228	1.679009318	https://www.genecards.org/cgi-bin/carddisp.pl?gene=MAPK14
ZFAS1	ZNFX1 Antisense RNA 1	RNA Gene	23	GC20P049276	1.679009318	https://www.genecards.org/cgi-bin/carddisp.pl?gene=ZFAS1
FMR1	Fragile X Messenger Ribonucleoprotein 1	Protein Coding	51	GC0XP147960	1.646310806	https://www.genecards.org/cgi-bin/carddisp.pl?gene=FMR1
MIR302A	MicroRNA 302a	RNA Gene	23	GC04M112827	1.646310806	https://www.genecards.org/cgi-bin/carddisp.pl?gene=MIR302A
MEG3	Maternally Expressed 3	RNA Gene	31	GC14P111376	1.645643115	https://www.genecards.org/cgi-bin/carddisp.pl?gene=MEG3
MIR135B	MicroRNA 135b	RNA Gene	24	GC01M205448	1.645643115	https://www.genecards.org/cgi-bin/carddisp.pl?gene=MIR135B
MIR556	MicroRNA 556	RNA Gene	19	GC01P162342	1.645643115	https://www.genecards.org/cgi-bin/carddisp.pl?gene=MIR556
GJA1	Gap Junction Protein Alpha 1	Protein Coding	57	GC06P121436	1.620070457	https://www.genecards.org/cgi-bin/carddisp.pl?gene=GJA1
SNIP1	Smad Nuclear Interacting Protein 1	Protein Coding	47	GC01M037534	1.592481852	https://www.genecards.org/cgi-bin/carddisp.pl?gene=SNIP1
ELANE	Elastase, Neutrophil Expressed	Protein Coding	58	GC19P004053	1.589648724	https://www.genecards.org/cgi-bin/carddisp.pl?gene=ELANE
PRDM1	PR/SET Domain 1	Protein Coding	51	GC06P105993	1.569226027	https://www.genecards.org/cgi-bin/carddisp.pl?gene=PRDM1
MIR214	MicroRNA 214	RNA Gene	25	GC01M172234	1.569226027	https://www.genecards.org/cgi-bin/carddisp.pl?gene=MIR214
AGER	Advanced Glycosylation End-Product Specific Receptor	Protein Coding	53	GC06M032180	1.563313007	https://www.genecards.org/cgi-bin/carddisp.pl?gene=AGER
IL17A	Interleukin 17A	Protein Coding	50	GC06P052186	1.563313007	https://www.genecards.org/cgi-bin/carddisp.pl?gene=IL17A
PCSK9	Proprotein Convertase Subtilisin/Kexin Type 9	Protein Coding	57	GC01P055039	1.532256484	https://www.genecards.org/cgi-bin/carddisp.pl?gene=PCSK9
PKM	Pyruvate Kinase M1/2	Protein Coding	56	GC15M072199	1.532256484	https://www.genecards.org/cgi-bin/carddisp.pl?gene=PKM
VDR	Vitamin D Receptor	Protein Coding	56	GC12M047841	1.532256484	https://www.genecards.org/cgi-bin/carddisp.pl?gene=VDR
BRD4	Bromodomain Containing 4	Protein Coding	55	GC19M015236	1.532256484	https://www.genecards.org/cgi-bin/carddisp.pl?gene=BRD4
IKBKE	Inhibitor Of Nuclear Factor Kappa B Kinase Subunit Epsilon	Protein Coding	52	GC01P206470	1.532256484	https://www.genecards.org/cgi-bin/carddisp.pl?gene=IKBKE
KIF23	Kinesin Family Member 23	Protein Coding	51	GC15P069414	1.532256484	https://www.genecards.org/cgi-bin/carddisp.pl?gene=KIF23
IFI16	Interferon Gamma Inducible Protein 16	Protein Coding	49	GC01P158969	1.532256484	https://www.genecards.org/cgi-bin/carddisp.pl?gene=IFI16
SEZ6L2	Seizure Related 6 Homolog Like 2	Protein Coding	46	GC16M039223	1.532256484	https://www.genecards.org/cgi-bin/carddisp.pl?gene=SEZ6L2
CRTAC1	Cartilage Acidic Protein 1	Protein Coding	43	GC10M097865	1.532256484	https://www.genecards.org/cgi-bin/carddisp.pl?gene=CRTAC1
SMIM1	Small Integral Membrane Protein 1 (Vel Blood Group)	Protein Coding	33	GC01P003772	1.532256484	https://www.genecards.org/cgi-bin/carddisp.pl?gene=SMIM1
MIR20B	MicroRNA 20b	RNA Gene	17	GC0XM134349	1.532256484	https://www.genecards.org/cgi-bin/carddisp.pl?gene=MIR20B
MIR448	MicroRNA 448	RNA Gene	14	GC0XP114823	1.532256484	https://www.genecards.org/cgi-bin/carddisp.pl?gene=MIR448
ETS1	ETS Proto-Oncogene 1, Transcription Factor	Protein Coding	53	GC11M128458	1.498890281	https://www.genecards.org/cgi-bin/carddisp.pl?gene=ETS1
TRAF6	TNF Receptor Associated Factor 6	Protein Coding	53	GC11M036467	1.498890281	https://www.genecards.org/cgi-bin/carddisp.pl?gene=TRAF6
TET2	Tet Methylcytosine Dioxygenase 2	Protein Coding	52	GC04P105145	1.498890281	https://www.genecards.org/cgi-bin/carddisp.pl?gene=TET2
CEBPB	CCAAT Enhancer Binding Protein Beta	Protein Coding	50	GC20P050190	1.498890281	https://www.genecards.org/cgi-bin/carddisp.pl?gene=CEBPB
CTSV	Cathepsin V	Protein Coding	48	GC09M097029	1.498890281	https://www.genecards.org/cgi-bin/carddisp.pl?gene=CTSV
UTS2	Urotensin 2	Protein Coding	46	GC01M007843	1.498890281	https://www.genecards.org/cgi-bin/carddisp.pl?gene=UTS2
SIGLEC15	Sialic Acid Binding Ig Like Lectin 15	Protein Coding	44	GC18P045825	1.498890281	https://www.genecards.org/cgi-bin/carddisp.pl?gene=SIGLEC15
ZNF532	Zinc Finger Protein 532	Protein Coding	41	GC18P058862	1.498890281	https://www.genecards.org/cgi-bin/carddisp.pl?gene=ZNF532
MIR155HG	MIR155 Host Gene	RNA Gene	25	GC21P025601	1.498890281	https://www.genecards.org/cgi-bin/carddisp.pl?gene=MIR155HG
MIR1290	MicroRNA 1290	RNA Gene	16	GC01M018897	1.498890281	https://www.genecards.org/cgi-bin/carddisp.pl?gene=MIR1290
MIR527	MicroRNA 527	RNA Gene	16	GC19P053754	1.498890281	https://www.genecards.org/cgi-bin/carddisp.pl?gene=MIR527
MLKL	Mixed Lineage Kinase Domain Like Pseudokinase	Protein Coding	49	GC16M074672	1.469637275	https://www.genecards.org/cgi-bin/carddisp.pl?gene=MLKL
PTPN11	Protein Tyrosine Phosphatase Non-Receptor Type 11	Protein Coding	61	GC12P112418	1.462606788	https://www.genecards.org/cgi-bin/carddisp.pl?gene=PTPN11
NFKB1	Nuclear Factor Kappa B Subunit 1	Protein Coding	60	GC04P102501	1.462606788	https://www.genecards.org/cgi-bin/carddisp.pl?gene=NFKB1
APOE	Apolipoprotein E	Protein Coding	57	GC19P076400	1.462606788	https://www.genecards.org/cgi-bin/carddisp.pl?gene=APOE
PAK2	P21 (RAC1) Activated Kinase 2	Protein Coding	55	GC03P196739	1.462606788	https://www.genecards.org/cgi-bin/carddisp.pl?gene=PAK2
ANXA1	Annexin A1	Protein Coding	54	GC09P073151	1.462606788	https://www.genecards.org/cgi-bin/carddisp.pl?gene=ANXA1
P2RX7	Purinergic Receptor P2X 7	Protein Coding	54	GC12P127389	1.462606788	https://www.genecards.org/cgi-bin/carddisp.pl?gene=P2RX7
SDHB	Succinate Dehydrogenase Complex Iron Sulfur Subunit B	Protein Coding	54	GC01M018419	1.462606788	https://www.genecards.org/cgi-bin/carddisp.pl?gene=SDHB
FPR2	Formyl Peptide Receptor 2	Protein Coding	53	GC19P051752	1.462606788	https://www.genecards.org/cgi-bin/carddisp.pl?gene=FPR2
CD274	CD274 Molecule	Protein Coding	52	GC09P005450	1.462606788	https://www.genecards.org/cgi-bin/carddisp.pl?gene=CD274
EEF2K	Eukaryotic Elongation Factor 2 Kinase	Protein Coding	52	GC16P024788	1.462606788	https://www.genecards.org/cgi-bin/carddisp.pl?gene=EEF2K
HTRA1	HtrA Serine Peptidase 1	Protein Coding	52	GC10P122461	1.462606788	https://www.genecards.org/cgi-bin/carddisp.pl?gene=HTRA1
ATP6AP1	ATPase H+ Transporting Accessory Protein 1	Protein Coding	51	GC0XP154428	1.462606788	https://www.genecards.org/cgi-bin/carddisp.pl?gene=ATP6AP1
SETD7	SET Domain Containing 7, Histone Lysine Methyltransferase	Protein Coding	51	GC04M139495	1.462606788	https://www.genecards.org/cgi-bin/carddisp.pl?gene=SETD7
TRIM25	Tripartite Motif Containing 25	Protein Coding	51	GC17M056836	1.462606788	https://www.genecards.org/cgi-bin/carddisp.pl?gene=TRIM25
NDUFA13	NADH:Ubiquinone Oxidoreductase Subunit A13	Protein Coding	50	GC19P019515	1.462606788	https://www.genecards.org/cgi-bin/carddisp.pl?gene=NDUFA13
FGF21	Fibroblast Growth Factor 21	Protein Coding	46	GC19P076539	1.462606788	https://www.genecards.org/cgi-bin/carddisp.pl?gene=FGF21
IL37	Interleukin 37	Protein Coding	46	GC02P124512	1.462606788	https://www.genecards.org/cgi-bin/carddisp.pl?gene=IL37
NLRX1	NLR Family Member X1	Protein Coding	46	GC11P119166	1.462606788	https://www.genecards.org/cgi-bin/carddisp.pl?gene=NLRX1
SYVN1	Synoviolin 1	Protein Coding	46	GC11M102518	1.462606788	https://www.genecards.org/cgi-bin/carddisp.pl?gene=SYVN1
DLX6-AS1	DLX6 Antisense RNA 1	RNA Gene	25	GC07M096983	1.462606788	https://www.genecards.org/cgi-bin/carddisp.pl?gene=DLX6-AS1
MIR185	MicroRNA 185	RNA Gene	25	GC22P046756	1.462606788	https://www.genecards.org/cgi-bin/carddisp.pl?gene=MIR185
MIR23A	MicroRNA 23a	RNA Gene	23	GC19M014851	1.462606788	https://www.genecards.org/cgi-bin/carddisp.pl?gene=MIR23A
KLF3-AS1	KLF3 Antisense RNA 1	RNA Gene	21	GC04M038594	1.462606788	https://www.genecards.org/cgi-bin/carddisp.pl?gene=KLF3-AS1
MIR520C	MicroRNA 520c	RNA Gene	20	GC19P076805	1.462606788	https://www.genecards.org/cgi-bin/carddisp.pl?gene=MIR520C
UBR2	Ubiquitin Protein Ligase E3 Component N-Recognin 2	Protein Coding	46	GC06P096291	1.448574305	https://www.genecards.org/cgi-bin/carddisp.pl?gene=UBR2
CPTP	Ceramide-1-Phosphate Transfer Protein	Protein Coding	39	GC01P004667	1.448574305	https://www.genecards.org/cgi-bin/carddisp.pl?gene=CPTP
MMP1	Matrix Metallopeptidase 1	Protein Coding	57	GC11M104437	1.422473192	https://www.genecards.org/cgi-bin/carddisp.pl?gene=MMP1
IKZF1	IKAROS Family Zinc Finger 1	Protein Coding	56	GC07P050303	1.422473192	https://www.genecards.org/cgi-bin/carddisp.pl?gene=IKZF1
BSG	Basigin (Ok Blood Group)	Protein Coding	51	GC19P000571	1.422473192	https://www.genecards.org/cgi-bin/carddisp.pl?gene=BSG
CXCL8	C-X-C Motif Chemokine Ligand 8	Protein Coding	50	GC04P073740	1.422473192	https://www.genecards.org/cgi-bin/carddisp.pl?gene=CXCL8
PGF	Placental Growth Factor	Protein Coding	50	GC14M074941	1.422473192	https://www.genecards.org/cgi-bin/carddisp.pl?gene=PGF
TFAM	Transcription Factor A, Mitochondrial	Protein Coding	50	GC10P058385	1.422473192	https://www.genecards.org/cgi-bin/carddisp.pl?gene=TFAM
TRIM21	Tripartite Motif Containing 21	Protein Coding	50	GC11M004384	1.422473192	https://www.genecards.org/cgi-bin/carddisp.pl?gene=TRIM21
CEP55	Centrosomal Protein 55	Protein Coding	47	GC10P093496	1.422473192	https://www.genecards.org/cgi-bin/carddisp.pl?gene=CEP55
USP25	Ubiquitin Specific Peptidase 25	Protein Coding	47	GC21P015730	1.422473192	https://www.genecards.org/cgi-bin/carddisp.pl?gene=USP25
FAT1	FAT Atypical Cadherin 1	Protein Coding	46	GC04M186587	1.422473192	https://www.genecards.org/cgi-bin/carddisp.pl?gene=FAT1
SLC16A4	Solute Carrier Family 16 Member 4	Protein Coding	46	GC01M110362	1.422473192	https://www.genecards.org/cgi-bin/carddisp.pl?gene=SLC16A4
USF2	Upstream Transcription Factor 2, C-Fos Interacting	Protein Coding	46	GC19P035268	1.422473192	https://www.genecards.org/cgi-bin/carddisp.pl?gene=USF2
IL32	Interleukin 32	Protein Coding	45	GC16P014513	1.422473192	https://www.genecards.org/cgi-bin/carddisp.pl?gene=IL32
SLC30A7	Solute Carrier Family 30 Member 7	Protein Coding	45	GC01P100896	1.422473192	https://www.genecards.org/cgi-bin/carddisp.pl?gene=SLC30A7
PIF1	PIF1 5'-To-3' DNA Helicase	Protein Coding	43	GC15M064815	1.422473192	https://www.genecards.org/cgi-bin/carddisp.pl?gene=PIF1
YTHDF2	YTH N6-Methyladenosine RNA Binding Protein 2	Protein Coding	43	GC01P029101	1.422473192	https://www.genecards.org/cgi-bin/carddisp.pl?gene=YTHDF2
CHRFAM7A	CHRNA7 (Exons 5-10) And FAM7A (Exons A-E) Fusion	Protein Coding	38	GC15M030360	1.422473192	https://www.genecards.org/cgi-bin/carddisp.pl?gene=CHRFAM7A
MIR21	MicroRNA 21	RNA Gene	26	GC17P067479	1.422473192	https://www.genecards.org/cgi-bin/carddisp.pl?gene=MIR21
MIR200C	MicroRNA 200c	RNA Gene	25	GC12P024851	1.422473192	https://www.genecards.org/cgi-bin/carddisp.pl?gene=MIR200C
MIR200B	MicroRNA 200b	RNA Gene	24	GC01P001167	1.422473192	https://www.genecards.org/cgi-bin/carddisp.pl?gene=MIR200B
MIR124-1	MicroRNA 124-1	RNA Gene	22	GC08M009903	1.422473192	https://www.genecards.org/cgi-bin/carddisp.pl?gene=MIR124-1
MIR195	MicroRNA 195	RNA Gene	22	GC17M011669	1.422473192	https://www.genecards.org/cgi-bin/carddisp.pl?gene=MIR195
LINC00240	Long Intergenic Non-Protein Coding RNA 240	RNA Gene	20	GC06P026956	1.422473192	https://www.genecards.org/cgi-bin/carddisp.pl?gene=LINC00240
MIR485	MicroRNA 485	RNA Gene	20	GC14P111407	1.422473192	https://www.genecards.org/cgi-bin/carddisp.pl?gene=MIR485
MALT1	MALT1 Paracaspase	Protein Coding	55	GC18P058671	1.399217367	https://www.genecards.org/cgi-bin/carddisp.pl?gene=MALT1
TLR2	Toll Like Receptor 2	Protein Coding	59	GC04P153684	1.376919508	https://www.genecards.org/cgi-bin/carddisp.pl?gene=TLR2
GSK3B	Glycogen Synthase Kinase 3 Beta	Protein Coding	57	GC03M119821	1.376919508	https://www.genecards.org/cgi-bin/carddisp.pl?gene=GSK3B
ICAM1	Intercellular Adhesion Molecule 1	Protein Coding	57	GC19P010870	1.376919508	https://www.genecards.org/cgi-bin/carddisp.pl?gene=ICAM1
PTGS2	Prostaglandin-Endoperoxide Synthase 2	Protein Coding	56	GC01M186671	1.376919508	https://www.genecards.org/cgi-bin/carddisp.pl?gene=PTGS2
STK4	Serine/Threonine Kinase 4	Protein Coding	56	GC20P044966	1.376919508	https://www.genecards.org/cgi-bin/carddisp.pl?gene=STK4
MST1	Macrophage Stimulating 1	Protein Coding	53	GC03M049683	1.376919508	https://www.genecards.org/cgi-bin/carddisp.pl?gene=MST1
PRF1	Perforin 1	Protein Coding	53	GC10M070597	1.376919508	https://www.genecards.org/cgi-bin/carddisp.pl?gene=PRF1
PRMT5	Protein Arginine Methyltransferase 5	Protein Coding	53	GC14M022920	1.376919508	https://www.genecards.org/cgi-bin/carddisp.pl?gene=PRMT5
ATG5	Autophagy Related 5	Protein Coding	51	GC06M106045	1.376919508	https://www.genecards.org/cgi-bin/carddisp.pl?gene=ATG5
VTN	Vitronectin	Protein Coding	51	GC17M053597	1.376919508	https://www.genecards.org/cgi-bin/carddisp.pl?gene=VTN
CITED2	Cbp/P300 Interacting Transactivator With Glu/Asp Rich Carboxy-Terminal Domain 2	Protein Coding	50	GC06M139371	1.376919508	https://www.genecards.org/cgi-bin/carddisp.pl?gene=CITED2
PTX3	Pentraxin 3	Protein Coding	50	GC03P157436	1.376919508	https://www.genecards.org/cgi-bin/carddisp.pl?gene=PTX3
STING1	Stimulator Of Interferon Response CGAMP Interactor 1	Protein Coding	48	GC05M139476	1.376919508	https://www.genecards.org/cgi-bin/carddisp.pl?gene=STING1
ELAVL1	ELAV Like RNA Binding Protein 1	Protein Coding	47	GC19M007958	1.376919508	https://www.genecards.org/cgi-bin/carddisp.pl?gene=ELAVL1
MPEG1	Macrophage Expressed 1	Protein Coding	42	GC11M059208	1.376919508	https://www.genecards.org/cgi-bin/carddisp.pl?gene=MPEG1
CDKN2B-AS1	CDKN2B Antisense RNA 1	RNA Gene	26	GC09P021994	1.376919508	https://www.genecards.org/cgi-bin/carddisp.pl?gene=CDKN2B-AS1
MIR204	MicroRNA 204	RNA Gene	26	GC09M070809	1.376919508	https://www.genecards.org/cgi-bin/carddisp.pl?gene=MIR204
HOTTIP	HOXA Distal Transcript Antisense RNA	RNA Gene	25	GC07P027198	1.376919508	https://www.genecards.org/cgi-bin/carddisp.pl?gene=HOTTIP
MIR141	MicroRNA 141	RNA Gene	24	GC12P024853	1.376919508	https://www.genecards.org/cgi-bin/carddisp.pl?gene=MIR141
MIR206	MicroRNA 206	RNA Gene	23	GC06P052144	1.376919508	https://www.genecards.org/cgi-bin/carddisp.pl?gene=MIR206
MIR9-1	MicroRNA 9-1	RNA Gene	23	GC01M156420	1.376919508	https://www.genecards.org/cgi-bin/carddisp.pl?gene=MIR9-1
MIR455	MicroRNA 455	RNA Gene	22	GC09P114209	1.376919508	https://www.genecards.org/cgi-bin/carddisp.pl?gene=MIR455
MIR497	MicroRNA 497	RNA Gene	22	GC17M011670	1.376919508	https://www.genecards.org/cgi-bin/carddisp.pl?gene=MIR497
MIR9-2	MicroRNA 9-2	RNA Gene	22	GC05M088666	1.376919508	https://www.genecards.org/cgi-bin/carddisp.pl?gene=MIR9-2
MIR9-3	MicroRNA 9-3	RNA Gene	22	GC15P089368	1.376919508	https://www.genecards.org/cgi-bin/carddisp.pl?gene=MIR9-3
LINC-ROR	Long Intergenic Non-Protein Coding RNA, Regulator Of Reprogramming	RNA Gene	18	GC18M057054	1.376919508	https://www.genecards.org/cgi-bin/carddisp.pl?gene=LINC-ROR
MAP3K20	Mitogen-Activated Protein Kinase Kinase Kinase 20	Protein Coding	52	GC02P173076	1.356769919	https://www.genecards.org/cgi-bin/carddisp.pl?gene=MAP3K20
HDAC6	Histone Deacetylase 6	Protein Coding	61	GC0XP048801	1.32288444	https://www.genecards.org/cgi-bin/carddisp.pl?gene=HDAC6
EPHA2	EPH Receptor A2	Protein Coding	60	GC01M016124	1.32288444	https://www.genecards.org/cgi-bin/carddisp.pl?gene=EPHA2
PPARG	Peroxisome Proliferator Activated Receptor Gamma	Protein Coding	60	GC03P012287	1.32288444	https://www.genecards.org/cgi-bin/carddisp.pl?gene=PPARG
ABL1	ABL Proto-Oncogene 1, Non-Receptor Tyrosine Kinase	Protein Coding	59	GC09P130713	1.32288444	https://www.genecards.org/cgi-bin/carddisp.pl?gene=ABL1
TLR3	Toll Like Receptor 3	Protein Coding	58	GC04P186059	1.32288444	https://www.genecards.org/cgi-bin/carddisp.pl?gene=TLR3
VEGFA	Vascular Endothelial Growth Factor A	Protein Coding	56	GC06P043770	1.32288444	https://www.genecards.org/cgi-bin/carddisp.pl?gene=VEGFA
SQSTM1	Sequestosome 1	Protein Coding	55	GC05P179806	1.32288444	https://www.genecards.org/cgi-bin/carddisp.pl?gene=SQSTM1
STAT2	Signal Transducer And Activator Of Transcription 2	Protein Coding	55	GC12M056341	1.32288444	https://www.genecards.org/cgi-bin/carddisp.pl?gene=STAT2
CDK9	Cyclin Dependent Kinase 9	Protein Coding	53	GC09P128145	1.32288444	https://www.genecards.org/cgi-bin/carddisp.pl?gene=CDK9
FGF5	Fibroblast Growth Factor 5	Protein Coding	51	GC04P080266	1.32288444	https://www.genecards.org/cgi-bin/carddisp.pl?gene=FGF5
IRF3	Interferon Regulatory Factor 3	Protein Coding	51	GC19M049659	1.32288444	https://www.genecards.org/cgi-bin/carddisp.pl?gene=IRF3
IRF9	Interferon Regulatory Factor 9	Protein Coding	51	GC14P024161	1.32288444	https://www.genecards.org/cgi-bin/carddisp.pl?gene=IRF9
UCP1	Uncoupling Protein 1	Protein Coding	50	GC04M140559	1.32288444	https://www.genecards.org/cgi-bin/carddisp.pl?gene=UCP1
TREM1	Triggering Receptor Expressed On Myeloid Cells 1	Protein Coding	48	GC06M041267	1.32288444	https://www.genecards.org/cgi-bin/carddisp.pl?gene=TREM1
TSLP	Thymic Stromal Lymphopoietin	Protein Coding	46	GC05P111070	1.32288444	https://www.genecards.org/cgi-bin/carddisp.pl?gene=TSLP
ZDHHC1	Zinc Finger DHHC-Type Containing 1	Protein Coding	42	GC16M067394	1.32288444	https://www.genecards.org/cgi-bin/carddisp.pl?gene=ZDHHC1
HNP1	Hypertensive Nephropathy	Genetic Locus	2	GC09U900671	1.32288444	https://www.genecards.org/cgi-bin/carddisp.pl?gene=HNP1
PTEN	Phosphatase And Tensin Homolog	Protein Coding	59	GC10P095599	1.252464533	https://www.genecards.org/cgi-bin/carddisp.pl?gene=PTEN
DRD2	Dopamine Receptor D2	Protein Coding	56	GC11M113409	1.252464533	https://www.genecards.org/cgi-bin/carddisp.pl?gene=DRD2
ADORA2B	Adenosine A2b Receptor	Protein Coding	55	GC17P065670	1.252464533	https://www.genecards.org/cgi-bin/carddisp.pl?gene=ADORA2B
ADORA1	Adenosine A1 Receptor	Protein Coding	53	GC01P203090	1.252464533	https://www.genecards.org/cgi-bin/carddisp.pl?gene=ADORA1
ADORA2A	Adenosine A2a Receptor	Protein Coding	53	GC22P024417	1.252464533	https://www.genecards.org/cgi-bin/carddisp.pl?gene=ADORA2A
ADORA3	Adenosine A3 Receptor	Protein Coding	52	GC01M111499	1.252464533	https://www.genecards.org/cgi-bin/carddisp.pl?gene=ADORA3
ULK1	Unc-51 Like Autophagy Activating Kinase 1	Protein Coding	52	GC12P131894	1.252464533	https://www.genecards.org/cgi-bin/carddisp.pl?gene=ULK1
OSM	Oncostatin M	Protein Coding	50	GC22M030262	1.252464533	https://www.genecards.org/cgi-bin/carddisp.pl?gene=OSM
METTL3	Methyltransferase 3, N6-Adenosine-Methyltransferase Complex Catalytic Subunit	Protein Coding	48	GC14M021498	1.252464533	https://www.genecards.org/cgi-bin/carddisp.pl?gene=METTL3
PECAM1	Platelet And Endothelial Cell Adhesion Molecule 1	Protein Coding	47	GC17M064319	1.252464533	https://www.genecards.org/cgi-bin/carddisp.pl?gene=PECAM1
METTL14	Methyltransferase 14, N6-Adenosine-Methyltransferase Subunit	Protein Coding	44	GC04P118685	1.252464533	https://www.genecards.org/cgi-bin/carddisp.pl?gene=METTL14
S100A12	S100 Calcium Binding Protein A12	Protein Coding	44	GC01M153373	1.252464533	https://www.genecards.org/cgi-bin/carddisp.pl?gene=S100A12
TRIM31	Tripartite Motif Containing 31	Protein Coding	44	GC06M074817	1.252464533	https://www.genecards.org/cgi-bin/carddisp.pl?gene=TRIM31
MIR25	MicroRNA 25	RNA Gene	22	GC07M100093	1.252464533	https://www.genecards.org/cgi-bin/carddisp.pl?gene=MIR25
CAMP	Cathelicidin Antimicrobial Peptide	Protein Coding	46	GC03P050537	1.108314157	https://www.genecards.org/cgi-bin/carddisp.pl?gene=CAMP
MRE11	MRE11 Homolog, Double Strand Break Repair Nuclease	Protein Coding	55	GC11M103736	1.082455873	https://www.genecards.org/cgi-bin/carddisp.pl?gene=MRE11
TRAF3	TNF Receptor Associated Factor 3	Protein Coding	53	GC14P111106	1.082455873	https://www.genecards.org/cgi-bin/carddisp.pl?gene=TRAF3
TFG	Trafficking From ER To Golgi Regulator	Protein Coding	51	GC03P100709	1.082455873	https://www.genecards.org/cgi-bin/carddisp.pl?gene=TFG
FNDC4	Fibronectin Type III Domain Containing 4	Protein Coding	42	GC02M027491	1.082455873	https://www.genecards.org/cgi-bin/carddisp.pl?gene=FNDC4
FNDC5	Fibronectin Type III Domain Containing 5	Protein Coding	42	GC01M033283	1.082455873	https://www.genecards.org/cgi-bin/carddisp.pl?gene=FNDC5
PARP1	Poly(ADP-Ribose) Polymerase 1	Protein Coding	58	GC01M226360	1.068180561	https://www.genecards.org/cgi-bin/carddisp.pl?gene=PARP1
MAP3K7	Mitogen-Activated Protein Kinase Kinase Kinase 7	Protein Coding	57	GC06M090513	1.068180561	https://www.genecards.org/cgi-bin/carddisp.pl?gene=MAP3K7
PRKN	Parkin RBR E3 Ubiquitin Protein Ligase	Protein Coding	54	GC06M161348	1.068180561	https://www.genecards.org/cgi-bin/carddisp.pl?gene=PRKN
USP8	Ubiquitin Specific Peptidase 8	Protein Coding	53	GC15P050424	1.068180561	https://www.genecards.org/cgi-bin/carddisp.pl?gene=USP8
GBP5	Guanylate Binding Protein 5	Protein Coding	43	GC01M089259	1.068180561	https://www.genecards.org/cgi-bin/carddisp.pl?gene=GBP5
NR1H2	Nuclear Receptor Subfamily 1 Group H Member 2	Protein Coding	53	GC19P050329	1.022626877	https://www.genecards.org/cgi-bin/carddisp.pl?gene=NR1H2
NLRP6	NLR Family Pyrin Domain Containing 6	Protein Coding	46	GC11P000278	1.002477288	https://www.genecards.org/cgi-bin/carddisp.pl?gene=NLRP6
MKI67	Marker Of Proliferation Ki-67	Protein Coding	51	GC10M128096	0.96859175	https://www.genecards.org/cgi-bin/carddisp.pl?gene=MKI67
USP47	Ubiquitin Specific Peptidase 47	Protein Coding	44	GC11P011842	0.96859175	https://www.genecards.org/cgi-bin/carddisp.pl?gene=USP47
TCEA3	Transcription Elongation Factor A3	Protein Coding	43	GC01M023382	0.96859175	https://www.genecards.org/cgi-bin/carddisp.pl?gene=TCEA3
IL36G	Interleukin 36 Gamma	Protein Coding	46	GC02P112973	0.898171842	https://www.genecards.org/cgi-bin/carddisp.pl?gene=IL36G
IL36B	Interleukin 36 Beta	Protein Coding	42	GC02M113022	0.898171842	https://www.genecards.org/cgi-bin/carddisp.pl?gene=IL36B
PRTN3	Proteinase 3	Protein Coding	52	GC19P000840	0.841062784	https://www.genecards.org/cgi-bin/carddisp.pl?gene=PRTN3
SERPINB1	Serpin Family B Member 1	Protein Coding	47	GC06M003298	0.841062784	https://www.genecards.org/cgi-bin/carddisp.pl?gene=SERPINB1
IRF1	Interferon Regulatory Factor 1	Protein Coding	53	GC05M132440	0.827600002	https://www.genecards.org/cgi-bin/carddisp.pl?gene=IRF1
IRF2	Interferon Regulatory Factor 2	Protein Coding	49	GC04M184387	0.827600002	https://www.genecards.org/cgi-bin/carddisp.pl?gene=IRF2
DUOX1	Dual Oxidase 1	Protein Coding	50	GC15P045129	0.804093301	https://www.genecards.org/cgi-bin/carddisp.pl?gene=DUOX1
APOL1	Apolipoprotein L1	Protein Coding	51	GC22P036253	0.7955091	https://www.genecards.org/cgi-bin/carddisp.pl?gene=APOL1
BNIP3	BCL2 Interacting Protein 3	Protein Coding	47	GC10M131966	0.770727158	https://www.genecards.org/cgi-bin/carddisp.pl?gene=BNIP3
IL1A	Interleukin 1 Alpha	Protein Coding	52	GC02M112773	0.757180095	https://www.genecards.org/cgi-bin/carddisp.pl?gene=IL1A
CHMP4B	Charged Multivesicular Body Protein 4B	Protein Coding	49	GC20P034867	0.757180095	https://www.genecards.org/cgi-bin/carddisp.pl?gene=CHMP4B
ANO6	Anoctamin 6	Protein Coding	50	GC12P045215	0.734443545	https://www.genecards.org/cgi-bin/carddisp.pl?gene=ANO6
NLRP7	NLR Family Pyrin Domain Containing 7	Protein Coding	49	GC19M054923	0.734443545	https://www.genecards.org/cgi-bin/carddisp.pl?gene=NLRP7
XIST	X Inactive Specific Transcript	RNA Gene	26	GC0XM073820	0.734443545	https://www.genecards.org/cgi-bin/carddisp.pl?gene=XIST
MIR107	MicroRNA 107	RNA Gene	23	GC10M089604	0.734443545	https://www.genecards.org/cgi-bin/carddisp.pl?gene=MIR107
MIR103A2	MicroRNA 103a-2	RNA Gene	21	GC20P003917	0.734443545	https://www.genecards.org/cgi-bin/carddisp.pl?gene=MIR103A2
MIR103A1	MicroRNA 103a-1	RNA Gene	20	GC05M168560	0.734443545	https://www.genecards.org/cgi-bin/carddisp.pl?gene=MIR103A1
CASP9	Caspase 9	Protein Coding	53	GC01M015491	0.69430995	https://www.genecards.org/cgi-bin/carddisp.pl?gene=CASP9
CNR1	Cannabinoid Receptor 1	Protein Coding	53	GC06M088139	0.69430995	https://www.genecards.org/cgi-bin/carddisp.pl?gene=CNR1
FADD	Fas Associated Via Death Domain	Protein Coding	52	GC11P070203	0.69430995	https://www.genecards.org/cgi-bin/carddisp.pl?gene=FADD
VCAM1	Vascular Cell Adhesion Molecule 1	Protein Coding	52	GC01P100719	0.69430995	https://www.genecards.org/cgi-bin/carddisp.pl?gene=VCAM1
CAPN1	Calpain 1	Protein Coding	57	GC11P071390	0.648756266	https://www.genecards.org/cgi-bin/carddisp.pl?gene=CAPN1
VIM	Vimentin	Protein Coding	57	GC10P017227	0.648756266	https://www.genecards.org/cgi-bin/carddisp.pl?gene=VIM
JUN	Jun Proto-Oncogene, AP-1 Transcription Factor Subunit	Protein Coding	55	GC01M058780	0.648756266	https://www.genecards.org/cgi-bin/carddisp.pl?gene=JUN
RIPK3	Receptor Interacting Serine/Threonine Kinase 3	Protein Coding	50	GC14M024336	0.648756266	https://www.genecards.org/cgi-bin/carddisp.pl?gene=RIPK3
MIR139	MicroRNA 139	RNA Gene	23	GC11M072615	0.648756266	https://www.genecards.org/cgi-bin/carddisp.pl?gene=MIR139
MAPK11	Mitogen-Activated Protein Kinase 11	Protein Coding	54	GC22M050263	0.594721198	https://www.genecards.org/cgi-bin/carddisp.pl?gene=MAPK11
CALM1	Calmodulin 1	Protein Coding	52	GC14P090396	0.594721198	https://www.genecards.org/cgi-bin/carddisp.pl?gene=CALM1
CALM2	Calmodulin 2	Protein Coding	51	GC02M047160	0.594721198	https://www.genecards.org/cgi-bin/carddisp.pl?gene=CALM2
BRCC3	BRCA1/BRCA2-Containing Complex Subunit 3	Protein Coding	50	GC0XP155071	0.594721198	https://www.genecards.org/cgi-bin/carddisp.pl?gene=BRCC3
CALM3	Calmodulin 3	Protein Coding	49	GC19P046601	0.594721198	https://www.genecards.org/cgi-bin/carddisp.pl?gene=CALM3
BHLHE40	Basic Helix-Loop-Helix Family Member E40	Protein Coding	47	GC03P004980	0.594721198	https://www.genecards.org/cgi-bin/carddisp.pl?gene=BHLHE40
BHLHE41	Basic Helix-Loop-Helix Family Member E41	Protein Coding	47	GC12M026120	0.594721198	https://www.genecards.org/cgi-bin/carddisp.pl?gene=BHLHE41
EZH2	Enhancer Of Zeste 2 Polycomb Repressive Complex 2 Subunit	Protein Coding	60	GC07M148807	0.587171435	https://www.genecards.org/cgi-bin/carddisp.pl?gene=EZH2
DNMT1	DNA Methyltransferase 1	Protein Coding	59	GC19M010133	0.587171435	https://www.genecards.org/cgi-bin/carddisp.pl?gene=DNMT1
BAX	BCL2 Associated X, Apoptosis Regulator	Protein Coding	57	GC19P048954	0.587171435	https://www.genecards.org/cgi-bin/carddisp.pl?gene=BAX
DNMT3A	DNA Methyltransferase 3 Alpha	Protein Coding	57	GC02M025228	0.587171435	https://www.genecards.org/cgi-bin/carddisp.pl?gene=DNMT3A
DNMT3B	DNA Methyltransferase 3 Beta	Protein Coding	57	GC20P032762	0.587171435	https://www.genecards.org/cgi-bin/carddisp.pl?gene=DNMT3B
CYCS	Cytochrome C, Somatic	Protein Coding	55	GC07M025118	0.587171435	https://www.genecards.org/cgi-bin/carddisp.pl?gene=CYCS
POLA1	DNA Polymerase Alpha 1, Catalytic Subunit	Protein Coding	53	GC0XP024693	0.587171435	https://www.genecards.org/cgi-bin/carddisp.pl?gene=POLA1
BAK1	BCL2 Antagonist/Killer 1	Protein Coding	52	GC06M033572	0.587171435	https://www.genecards.org/cgi-bin/carddisp.pl?gene=BAK1
RBBP4	RB Binding Protein 4, Chromatin Remodeling Factor	Protein Coding	51	GC01P032651	0.587171435	https://www.genecards.org/cgi-bin/carddisp.pl?gene=RBBP4
CHMP2B	Charged Multivesicular Body Protein 2B	Protein Coding	50	GC03P087227	0.587171435	https://www.genecards.org/cgi-bin/carddisp.pl?gene=CHMP2B
EED	Embryonic Ectoderm Development	Protein Coding	50	GC11P086244	0.587171435	https://www.genecards.org/cgi-bin/carddisp.pl?gene=EED
H2AX	H2A.X Variant Histone	Protein Coding	50	GC11M119333	0.587171435	https://www.genecards.org/cgi-bin/carddisp.pl?gene=H2AX
PRIM1	DNA Primase Subunit 1	Protein Coding	50	GC12M056731	0.587171435	https://www.genecards.org/cgi-bin/carddisp.pl?gene=PRIM1
RBBP7	RB Binding Protein 7, Chromatin Remodeling Factor	Protein Coding	49	GC0XM016839	0.587171435	https://www.genecards.org/cgi-bin/carddisp.pl?gene=RBBP7
H3-3A	H3.3 Histone A	Protein Coding	48	GC01P226062	0.587171435	https://www.genecards.org/cgi-bin/carddisp.pl?gene=H3-3A
PRIM2	DNA Primase Subunit 2	Protein Coding	48	GC06P096471	0.587171435	https://www.genecards.org/cgi-bin/carddisp.pl?gene=PRIM2
SUZ12	SUZ12 Polycomb Repressive Complex 2 Subunit	Protein Coding	48	GC17P031937	0.587171435	https://www.genecards.org/cgi-bin/carddisp.pl?gene=SUZ12
H2AZ1	H2A.Z Variant Histone 1	Protein Coding	47	GC04M099949	0.587171435	https://www.genecards.org/cgi-bin/carddisp.pl?gene=H2AZ1
POLA2	DNA Polymerase Alpha 2, Accessory Subunit	Protein Coding	47	GC11P071398	0.587171435	https://www.genecards.org/cgi-bin/carddisp.pl?gene=POLA2
CHMP3	Charged Multivesicular Body Protein 3	Protein Coding	46	GC02M086505	0.587171435	https://www.genecards.org/cgi-bin/carddisp.pl?gene=CHMP3
H2BC21	H2B Clustered Histone 21	Protein Coding	46	GC01M153144	0.587171435	https://www.genecards.org/cgi-bin/carddisp.pl?gene=H2BC21
H3-3B	H3.3 Histone B	Protein Coding	46	GC17M075815	0.587171435	https://www.genecards.org/cgi-bin/carddisp.pl?gene=H3-3B
CHMP2A	Charged Multivesicular Body Protein 2A	Protein Coding	45	GC19M058551	0.587171435	https://www.genecards.org/cgi-bin/carddisp.pl?gene=CHMP2A
H2AC20	H2A Clustered Histone 20	Protein Coding	44	GC01P151413	0.587171435	https://www.genecards.org/cgi-bin/carddisp.pl?gene=H2AC20
H3C1	H3 Clustered Histone 1	Protein Coding	44	GC06P095881	0.587171435	https://www.genecards.org/cgi-bin/carddisp.pl?gene=H3C1
H4C3	H4 Clustered Histone 3	Protein Coding	44	GC06P095888	0.587171435	https://www.genecards.org/cgi-bin/carddisp.pl?gene=H4C3
H2AZ2	H2A.Z Variant Histone 2	Protein Coding	43	GC07M044829	0.587171435	https://www.genecards.org/cgi-bin/carddisp.pl?gene=H2AZ2
H2BC11	H2B Clustered Histone 11	Protein Coding	43	GC06M074603	0.587171435	https://www.genecards.org/cgi-bin/carddisp.pl?gene=H2BC11
H2BC9	H2B Clustered Histone 9	Protein Coding	43	GC06P097035	0.587171435	https://www.genecards.org/cgi-bin/carddisp.pl?gene=H2BC9
H4C11	H4 Clustered Histone 11	Protein Coding	43	GC06P095947	0.587171435	https://www.genecards.org/cgi-bin/carddisp.pl?gene=H4C11
CHMP4C	Charged Multivesicular Body Protein 4C	Protein Coding	42	GC08P081732	0.587171435	https://www.genecards.org/cgi-bin/carddisp.pl?gene=CHMP4C
CHMP6	Charged Multivesicular Body Protein 6	Protein Coding	42	GC17P080991	0.587171435	https://www.genecards.org/cgi-bin/carddisp.pl?gene=CHMP6
CHMP7	Charged Multivesicular Body Protein 7	Protein Coding	42	GC08P023243	0.587171435	https://www.genecards.org/cgi-bin/carddisp.pl?gene=CHMP7
H2BC14	H2B Clustered Histone 14	Protein Coding	42	GC06P095945	0.587171435	https://www.genecards.org/cgi-bin/carddisp.pl?gene=H2BC14
H3C2	H3 Clustered Histone 2	Protein Coding	42	GC06M026037	0.587171435	https://www.genecards.org/cgi-bin/carddisp.pl?gene=H3C2
H3C4	H3 Clustered Histone 4	Protein Coding	42	GC06M075753	0.587171435	https://www.genecards.org/cgi-bin/carddisp.pl?gene=H3C4
H4C1	H4 Clustered Histone 1	Protein Coding	42	GC06P095882	0.587171435	https://www.genecards.org/cgi-bin/carddisp.pl?gene=H4C1
H4C16	H4 Histone 16	Protein Coding	42	GC12M023548	0.587171435	https://www.genecards.org/cgi-bin/carddisp.pl?gene=H4C16
H4C2	H4 Clustered Histone 2	Protein Coding	42	GC06M026026	0.587171435	https://www.genecards.org/cgi-bin/carddisp.pl?gene=H4C2
H4C8	H4 Clustered Histone 8	Protein Coding	42	GC06M075761	0.587171435	https://www.genecards.org/cgi-bin/carddisp.pl?gene=H4C8
H4C9	H4 Clustered Histone 9	Protein Coding	42	GC06P097041	0.587171435	https://www.genecards.org/cgi-bin/carddisp.pl?gene=H4C9
CHMP4A	Charged Multivesicular Body Protein 4A	Protein Coding	41	GC14M024618	0.587171435	https://www.genecards.org/cgi-bin/carddisp.pl?gene=CHMP4A
H2BC3	H2B Clustered Histone 3	Protein Coding	41	GC06M026049	0.587171435	https://www.genecards.org/cgi-bin/carddisp.pl?gene=H2BC3
H2BC4	H2B Clustered Histone 4	Protein Coding	41	GC06M075749	0.587171435	https://www.genecards.org/cgi-bin/carddisp.pl?gene=H2BC4
H4C12	H4 Clustered Histone 12	Protein Coding	41	GC06M075757	0.587171435	https://www.genecards.org/cgi-bin/carddisp.pl?gene=H4C12
H4C5	H4 Clustered Histone 5	Protein Coding	41	GC06P097039	0.587171435	https://www.genecards.org/cgi-bin/carddisp.pl?gene=H4C5
H2BC1	H2B Clustered Histone 1	Protein Coding	40	GC06P097030	0.587171435	https://www.genecards.org/cgi-bin/carddisp.pl?gene=H2BC1
H2BC13	H2B Clustered Histone 13	Protein Coding	40	GC06M074677	0.587171435	https://www.genecards.org/cgi-bin/carddisp.pl?gene=H2BC13
H2BC15	H2B Clustered Histone 15	Protein Coding	40	GC06P095949	0.587171435	https://www.genecards.org/cgi-bin/carddisp.pl?gene=H2BC15
H2BC5	H2B Clustered Histone 5	Protein Coding	40	GC06P097032	0.587171435	https://www.genecards.org/cgi-bin/carddisp.pl?gene=H2BC5
H3C11	H3 Clustered Histone 11	Protein Coding	40	GC06M075751	0.587171435	https://www.genecards.org/cgi-bin/carddisp.pl?gene=H3C11
H3C12	H3 Clustered Histone 12	Protein Coding	40	GC06M075752	0.587171435	https://www.genecards.org/cgi-bin/carddisp.pl?gene=H3C12
H3C14	H3 Clustered Histone 14	Protein Coding	40	GC01M153137	0.587171435	https://www.genecards.org/cgi-bin/carddisp.pl?gene=H3C14
H4C4	H4 Clustered Histone 4	Protein Coding	40	GC06M075759	0.587171435	https://www.genecards.org/cgi-bin/carddisp.pl?gene=H4C4
H2AC14	H2A Clustered Histone 14	Protein Coding	39	GC06M074679	0.587171435	https://www.genecards.org/cgi-bin/carddisp.pl?gene=H2AC14
H2AC4	H2A Clustered Histone 4	Protein Coding	39	GC06M026038	0.587171435	https://www.genecards.org/cgi-bin/carddisp.pl?gene=H2AC4
H2AC6	H2A Clustered Histone 6	Protein Coding	39	GC06P097026	0.587171435	https://www.genecards.org/cgi-bin/carddisp.pl?gene=H2AC6
H2AJ	H2A.J Histone	Protein Coding	39	GC12P025273	0.587171435	https://www.genecards.org/cgi-bin/carddisp.pl?gene=H2AJ
H2BC10	H2B Clustered Histone 10	Protein Coding	39	GC06P097031	0.587171435	https://www.genecards.org/cgi-bin/carddisp.pl?gene=H2BC10
H2BC12	H2B Clustered Histone 12	Protein Coding	39	GC06M074608	0.587171435	https://www.genecards.org/cgi-bin/carddisp.pl?gene=H2BC12
H2BC17	H2B Clustered Histone 17	Protein Coding	39	GC06P095958	0.587171435	https://www.genecards.org/cgi-bin/carddisp.pl?gene=H2BC17
H2BC26	H2B Clustered Histone 26	Protein Coding	39	GC01P229820	0.587171435	https://www.genecards.org/cgi-bin/carddisp.pl?gene=H2BC26
H2BC6	H2B Clustered Histone 6	Protein Coding	39	GC06P097033	0.587171435	https://www.genecards.org/cgi-bin/carddisp.pl?gene=H2BC6
H3C10	H3 Clustered Histone 10	Protein Coding	39	GC06P095946	0.587171435	https://www.genecards.org/cgi-bin/carddisp.pl?gene=H3C10
H3C3	H3 Clustered Histone 3	Protein Coding	39	GC06P095884	0.587171435	https://www.genecards.org/cgi-bin/carddisp.pl?gene=H3C3
H3C6	H3 Clustered Histone 6	Protein Coding	39	GC06P097037	0.587171435	https://www.genecards.org/cgi-bin/carddisp.pl?gene=H3C6
H3C7	H3 Clustered Histone 7	Protein Coding	39	GC06M075754	0.587171435	https://www.genecards.org/cgi-bin/carddisp.pl?gene=H3C7
H3C8	H3 Clustered Histone 8	Protein Coding	39	GC06M075755	0.587171435	https://www.genecards.org/cgi-bin/carddisp.pl?gene=H3C8
H4C13	H4 Clustered Histone 13	Protein Coding	39	GC06M075758	0.587171435	https://www.genecards.org/cgi-bin/carddisp.pl?gene=H4C13
H2AC7	H2A Clustered Histone 7	Protein Coding	38	GC06M075747	0.587171435	https://www.genecards.org/cgi-bin/carddisp.pl?gene=H2AC7
H2AC8	H2A Clustered Histone 8	Protein Coding	38	GC06P097028	0.587171435	https://www.genecards.org/cgi-bin/carddisp.pl?gene=H2AC8
H2BC8	H2B Clustered Histone 8	Protein Coding	38	GC06M075750	0.587171435	https://www.genecards.org/cgi-bin/carddisp.pl?gene=H2BC8
H3C15	H3 Clustered Histone 15	Protein Coding	38	GC01P151407	0.587171435	https://www.genecards.org/cgi-bin/carddisp.pl?gene=H3C15
H4C14	H4 Clustered Histone 14	Protein Coding	38	GC01P149832	0.587171435	https://www.genecards.org/cgi-bin/carddisp.pl?gene=H4C14
H4C6	H4 Clustered Histone 6	Protein Coding	38	GC06P097040	0.587171435	https://www.genecards.org/cgi-bin/carddisp.pl?gene=H4C6
H2BC7	H2B Clustered Histone 7	Protein Coding	37	GC06P097034	0.587171435	https://www.genecards.org/cgi-bin/carddisp.pl?gene=H2BC7
H3C13	H3 Clustered Histone 13	Protein Coding	37	GC01M153128	0.587171435	https://www.genecards.org/cgi-bin/carddisp.pl?gene=H3C13
H2AB1	H2A.B Variant Histone 1	Protein Coding	36	GC0XP154885	0.587171435	https://www.genecards.org/cgi-bin/carddisp.pl?gene=H2AB1
H2AC18	H2A Clustered Histone 18	Protein Coding	35	GC01M153135	0.587171435	https://www.genecards.org/cgi-bin/carddisp.pl?gene=H2AC18
H4C15	H4 Clustered Histone 15	Protein Coding	34	GC01M153138	0.587171435	https://www.genecards.org/cgi-bin/carddisp.pl?gene=H4C15
H2AC19	H2A Clustered Histone 19	Protein Coding	28	GC01P151408	0.587171435	https://www.genecards.org/cgi-bin/carddisp.pl?gene=H2AC19
RNF103-CHMP3	RNF103-CHMP3 Readthrough	Protein Coding	23	GC02M086503	0.587171435	https://www.genecards.org/cgi-bin/carddisp.pl?gene=RNF103-CHMP3
LOC102724334	Histone H2B Type F-S-Like	Protein Coding	7	GC21M005972	0.587171435	https://www.genecards.org/cgi-bin/carddisp.pl?gene=LOC102724334
ALK	ALK Receptor Tyrosine Kinase	Protein Coding	59	GC02M029190	0.524301291	https://www.genecards.org/cgi-bin/carddisp.pl?gene=ALK
CSNK1A1	Casein Kinase 1 Alpha 1	Protein Coding	55	GC05M149492	0.524301291	https://www.genecards.org/cgi-bin/carddisp.pl?gene=CSNK1A1
CDK1	Cyclin Dependent Kinase 1	Protein Coding	54	GC10P060772	0.524301291	https://www.genecards.org/cgi-bin/carddisp.pl?gene=CDK1
BIRC2	Baculoviral IAP Repeat Containing 2	Protein Coding	53	GC11P102347	0.524301291	https://www.genecards.org/cgi-bin/carddisp.pl?gene=BIRC2
BIRC3	Baculoviral IAP Repeat Containing 3	Protein Coding	53	GC11P102317	0.524301291	https://www.genecards.org/cgi-bin/carddisp.pl?gene=BIRC3
TFAP2A	Transcription Factor AP-2 Alpha	Protein Coding	53	GC06M010393	0.524301291	https://www.genecards.org/cgi-bin/carddisp.pl?gene=TFAP2A
E2F4	E2F Transcription Factor 4	Protein Coding	51	GC16P067192	0.524301291	https://www.genecards.org/cgi-bin/carddisp.pl?gene=E2F4
LY96	Lymphocyte Antigen 96	Protein Coding	51	GC08P073991	0.524301291	https://www.genecards.org/cgi-bin/carddisp.pl?gene=LY96
MIB1	MIB E3 Ubiquitin Protein Ligase 1	Protein Coding	51	GC18P021704	0.524301291	https://www.genecards.org/cgi-bin/carddisp.pl?gene=MIB1
UBE2D2	Ubiquitin Conjugating Enzyme E2 D2	Protein Coding	49	GC05P139526	0.524301291	https://www.genecards.org/cgi-bin/carddisp.pl?gene=UBE2D2
GLMN	Glomulin, FKBP Associated Protein	Protein Coding	46	GC01M092246	0.524301291	https://www.genecards.org/cgi-bin/carddisp.pl?gene=GLMN
SCAF11	SR-Related CTD Associated Factor 11	Protein Coding	45	GC12M045919	0.524301291	https://www.genecards.org/cgi-bin/carddisp.pl?gene=SCAF11
SUGT1	SGT1 Homolog, MIS12 Kinetochore Complex Assembly Cochaperone	Protein Coding	44	GC13P052652	0.524301291	https://www.genecards.org/cgi-bin/carddisp.pl?gene=SUGT1
IRGM	Immunity Related GTPase M	Protein Coding	42	GC05P150846	0.524301291	https://www.genecards.org/cgi-bin/carddisp.pl?gene=IRGM
NLRP13	NLR Family Pyrin Domain Containing 13	Protein Coding	41	GC19M074218	0.524301291	https://www.genecards.org/cgi-bin/carddisp.pl?gene=NLRP13
ADAMTS9-AS2	ADAMTS9 Antisense RNA 2	RNA Gene	21	GC03P064671	0.524301291	https://www.genecards.org/cgi-bin/carddisp.pl?gene=ADAMTS9-AS2
NINJ1	Ninjurin 1	Protein Coding	47	GC09M093121	0.501045465	https://www.genecards.org/cgi-bin/carddisp.pl?gene=NINJ1
TUBB6	Tubulin Beta 6 Class V	Protein Coding	50	GC18P012307	0.480857164	https://www.genecards.org/cgi-bin/carddisp.pl?gene=TUBB6
MYD88	MYD88 Innate Immune Signal Transduction Adaptor	Protein Coding	56	GC03P038159	0.416434497	https://www.genecards.org/cgi-bin/carddisp.pl?gene=MYD88
TLR8	Toll Like Receptor 8	Protein Coding	56	GC0XP012924	0.416434497	https://www.genecards.org/cgi-bin/carddisp.pl?gene=TLR8
APAF1	Apoptotic Peptidase Activating Factor 1	Protein Coding	52	GC12P098645	0.416434497	https://www.genecards.org/cgi-bin/carddisp.pl?gene=APAF1
HKDC1	Hexokinase Domain Containing 1	Protein Coding	47	GC10P069220	0.416434497	https://www.genecards.org/cgi-bin/carddisp.pl?gene=HKDC1
MIR876	MicroRNA 876	RNA Gene	20	GC09M028855	0.416434497	https://www.genecards.org/cgi-bin/carddisp.pl?gene=MIR876
HOXC-AS2	HOXC Cluster Antisense RNA 2	RNA Gene	18	GC12M053993	0.416434497	https://www.genecards.org/cgi-bin/carddisp.pl?gene=HOXC-AS2
NOS1	Nitric Oxide Synthase 1	Protein Coding	56	GC12M117208	0.354292631	https://www.genecards.org/cgi-bin/carddisp.pl?gene=NOS1
NOS2	Nitric Oxide Synthase 2	Protein Coding	56	GC17M027756	0.354292631	https://www.genecards.org/cgi-bin/carddisp.pl?gene=NOS2
PKN2	Protein Kinase N2	Protein Coding	52	GC01P088684	0.354292631	https://www.genecards.org/cgi-bin/carddisp.pl?gene=PKN2
TACR1	Tachykinin Receptor 1	Protein Coding	51	GC02M075257	0.354292631	https://www.genecards.org/cgi-bin/carddisp.pl?gene=TACR1
DPEP1	Dipeptidase 1	Protein Coding	50	GC16P089613	0.354292631	https://www.genecards.org/cgi-bin/carddisp.pl?gene=DPEP1
TAC1	Tachykinin Precursor 1	Protein Coding	48	GC07P097731	0.354292631	https://www.genecards.org/cgi-bin/carddisp.pl?gene=TAC1
CHMP1A	Charged Multivesicular Body Protein 1A	Protein Coding	47	GC16M089644	0.354292631	https://www.genecards.org/cgi-bin/carddisp.pl?gene=CHMP1A
PYDC2	Pyrin Domain Containing 2	Protein Coding	28	GC03P191461	0.354292631	https://www.genecards.org/cgi-bin/carddisp.pl?gene=PYDC2
CCL5	C-C Motif Chemokine Ligand 5	Protein Coding	51	GC17M035871	0.340017349	https://www.genecards.org/cgi-bin/carddisp.pl?gene=CCL5
MUC20	Mucin 20, Cell Surface Associated	Protein Coding	45	GC03P195720	0.340017349	https://www.genecards.org/cgi-bin/carddisp.pl?gene=MUC20
ACE2	Angiotensin Converting Enzyme 2	Protein Coding	56	GC0XM015494	0.294463664	https://www.genecards.org/cgi-bin/carddisp.pl?gene=ACE2
IL27	Interleukin 27	Protein Coding	44	GC16M039046	0.294463664	https://www.genecards.org/cgi-bin/carddisp.pl?gene=IL27
EGFR	Epidermal Growth Factor Receptor	Protein Coding	62	GC07P055019	0.240428582	https://www.genecards.org/cgi-bin/carddisp.pl?gene=EGFR
AKT1	AKT Serine/Threonine Kinase 1	Protein Coding	61	GC14M104769	0.240428582	https://www.genecards.org/cgi-bin/carddisp.pl?gene=AKT1
ATF6	Activating Transcription Factor 6	Protein Coding	55	GC01P161766	0.240428582	https://www.genecards.org/cgi-bin/carddisp.pl?gene=ATF6
POP1	POP1 Homolog, Ribonuclease P/MRP Subunit	Protein Coding	46	GC08P098117	0.240428582	https://www.genecards.org/cgi-bin/carddisp.pl?gene=POP1
ORMDL3	ORMDL Sphingolipid Biosynthesis Regulator 3	Protein Coding	45	GC17M039921	0.240428582	https://www.genecards.org/cgi-bin/carddisp.pl?gene=ORMDL3
LINC00958	Long Intergenic Non-Protein Coding RNA 958	RNA Gene	19	GC11M012877	0.240428582	https://www.genecards.org/cgi-bin/carddisp.pl?gene=LINC00958
MIR4306	MicroRNA 4306	RNA Gene	14	GC13P099643	0.240428582	https://www.genecards.org/cgi-bin/carddisp.pl?gene=MIR4306
BTK	Bruton Tyrosine Kinase	Protein Coding	60	GC0XM101349	0.170008674	https://www.genecards.org/cgi-bin/carddisp.pl?gene=BTK
AXL	AXL Receptor Tyrosine Kinase	Protein Coding	59	GC19P041219	0.170008674	https://www.genecards.org/cgi-bin/carddisp.pl?gene=AXL
MDM2	MDM2 Proto-Oncogene	Protein Coding	59	GC12P068808	0.170008674	https://www.genecards.org/cgi-bin/carddisp.pl?gene=MDM2
HSP90AA1	Heat Shock Protein 90 Alpha Family Class A Member 1	Protein Coding	58	GC14M102080	0.170008674	https://www.genecards.org/cgi-bin/carddisp.pl?gene=HSP90AA1
BCL2	BCL2 Apoptosis Regulator	Protein Coding	57	GC18M063123	0.170008674	https://www.genecards.org/cgi-bin/carddisp.pl?gene=BCL2
IL1RN	Interleukin 1 Receptor Antagonist	Protein Coding	57	GC02P124515	0.170008674	https://www.genecards.org/cgi-bin/carddisp.pl?gene=IL1RN
HSP90AB1	Heat Shock Protein 90 Alpha Family Class B Member 1	Protein Coding	56	GC06P044246	0.170008674	https://www.genecards.org/cgi-bin/carddisp.pl?gene=HSP90AB1
RIPK1	Receptor Interacting Serine/Threonine Kinase 1	Protein Coding	56	GC06P003375	0.170008674	https://www.genecards.org/cgi-bin/carddisp.pl?gene=RIPK1
YWHAE	Tyrosine 3-Monooxygenase/Tryptophan 5-Monooxygenase Activation Protein Epsilon	Protein Coding	56	GC17M011350	0.170008674	https://www.genecards.org/cgi-bin/carddisp.pl?gene=YWHAE
ANXA2	Annexin A2	Protein Coding	55	GC15M060347	0.170008674	https://www.genecards.org/cgi-bin/carddisp.pl?gene=ANXA2
IFIH1	Interferon Induced With Helicase C Domain 1	Protein Coding	55	GC02M162267	0.170008674	https://www.genecards.org/cgi-bin/carddisp.pl?gene=IFIH1
NEDD4	NEDD4 E3 Ubiquitin Protein Ligase	Protein Coding	54	GC15M055826	0.170008674	https://www.genecards.org/cgi-bin/carddisp.pl?gene=NEDD4
CD14	CD14 Molecule	Protein Coding	53	GC05M140631	0.170008674	https://www.genecards.org/cgi-bin/carddisp.pl?gene=CD14
CSTB	Cystatin B	Protein Coding	53	GC21M043772	0.170008674	https://www.genecards.org/cgi-bin/carddisp.pl?gene=CSTB
HSF1	Heat Shock Transcription Factor 1	Protein Coding	53	GC08P144291	0.170008674	https://www.genecards.org/cgi-bin/carddisp.pl?gene=HSF1
IRAK3	Interleukin 1 Receptor Associated Kinase 3	Protein Coding	53	GC12P066336	0.170008674	https://www.genecards.org/cgi-bin/carddisp.pl?gene=IRAK3
MELK	Maternal Embryonic Leucine Zipper Kinase	Protein Coding	53	GC09P036572	0.170008674	https://www.genecards.org/cgi-bin/carddisp.pl?gene=MELK
TLR9	Toll Like Receptor 9	Protein Coding	53	GC03M052222	0.170008674	https://www.genecards.org/cgi-bin/carddisp.pl?gene=TLR9
YWHAZ	Tyrosine 3-Monooxygenase/Tryptophan 5-Monooxygenase Activation Protein Zeta	Protein Coding	53	GC08M100917	0.170008674	https://www.genecards.org/cgi-bin/carddisp.pl?gene=YWHAZ
ASIC1	Acid Sensing Ion Channel Subunit 1	Protein Coding	52	GC12P050057	0.170008674	https://www.genecards.org/cgi-bin/carddisp.pl?gene=ASIC1
BECN1	Beclin 1	Protein Coding	52	GC17M042810	0.170008674	https://www.genecards.org/cgi-bin/carddisp.pl?gene=BECN1
GSTO1	Glutathione S-Transferase Omega 1	Protein Coding	52	GC10P104235	0.170008674	https://www.genecards.org/cgi-bin/carddisp.pl?gene=GSTO1
HUWE1	HECT, UBA And WWE Domain Containing E3 Ubiquitin Protein Ligase 1	Protein Coding	52	GC0XM053532	0.170008674	https://www.genecards.org/cgi-bin/carddisp.pl?gene=HUWE1
NFS1	NFS1 Cysteine Desulfurase	Protein Coding	52	GC20M035668	0.170008674	https://www.genecards.org/cgi-bin/carddisp.pl?gene=NFS1
PANX1	Pannexin 1	Protein Coding	52	GC11P094128	0.170008674	https://www.genecards.org/cgi-bin/carddisp.pl?gene=PANX1
TNFSF13B	TNF Superfamily Member 13b	Protein Coding	52	GC13P108251	0.170008674	https://www.genecards.org/cgi-bin/carddisp.pl?gene=TNFSF13B
UBE2D3	Ubiquitin Conjugating Enzyme E2 D3	Protein Coding	52	GC04M102794	0.170008674	https://www.genecards.org/cgi-bin/carddisp.pl?gene=UBE2D3
CHI3L1	Chitinase 3 Like 1	Protein Coding	51	GC01M203148	0.170008674	https://www.genecards.org/cgi-bin/carddisp.pl?gene=CHI3L1
RAB5A	RAB5A, Member RAS Oncogene Family	Protein Coding	51	GC03P019948	0.170008674	https://www.genecards.org/cgi-bin/carddisp.pl?gene=RAB5A
STXBP2	Syntaxin Binding Protein 2	Protein Coding	51	GC19P007995	0.170008674	https://www.genecards.org/cgi-bin/carddisp.pl?gene=STXBP2
ATG7	Autophagy Related 7	Protein Coding	50	GC03P014012	0.170008674	https://www.genecards.org/cgi-bin/carddisp.pl?gene=ATG7
CDC37	Cell Division Cycle 37, HSP90 Cochaperone	Protein Coding	50	GC19M010391	0.170008674	https://www.genecards.org/cgi-bin/carddisp.pl?gene=CDC37
IL13	Interleukin 13	Protein Coding	50	GC05P132656	0.170008674	https://www.genecards.org/cgi-bin/carddisp.pl?gene=IL13
PDCD6IP	Programmed Cell Death 6 Interacting Protein	Protein Coding	50	GC03P033798	0.170008674	https://www.genecards.org/cgi-bin/carddisp.pl?gene=PDCD6IP
USP24	Ubiquitin Specific Peptidase 24	Protein Coding	50	GC01M055066	0.170008674	https://www.genecards.org/cgi-bin/carddisp.pl?gene=USP24
BNIP3L	BCL2 Interacting Protein 3 Like	Protein Coding	49	GC08P026383	0.170008674	https://www.genecards.org/cgi-bin/carddisp.pl?gene=BNIP3L
LRPPRC	Leucine Rich Pentatricopeptide Repeat Containing	Protein Coding	49	GC02M043886	0.170008674	https://www.genecards.org/cgi-bin/carddisp.pl?gene=LRPPRC
DEPTOR	DEP Domain Containing MTOR Interacting Protein	Protein Coding	48	GC08P119873	0.170008674	https://www.genecards.org/cgi-bin/carddisp.pl?gene=DEPTOR
ERP44	Endoplasmic Reticulum Protein 44	Protein Coding	48	GC09M099979	0.170008674	https://www.genecards.org/cgi-bin/carddisp.pl?gene=ERP44
GPER1	G Protein-Coupled Estrogen Receptor 1	Protein Coding	48	GC07P003595	0.170008674	https://www.genecards.org/cgi-bin/carddisp.pl?gene=GPER1
IL18BP	Interleukin 18 Binding Protein	Protein Coding	48	GC11P071998	0.170008674	https://www.genecards.org/cgi-bin/carddisp.pl?gene=IL18BP
TRPM2	Transient Receptor Potential Cation Channel Subfamily M Member 2	Protein Coding	48	GC21P044350	0.170008674	https://www.genecards.org/cgi-bin/carddisp.pl?gene=TRPM2
AHSA1	Activator Of HSP90 ATPase Activity 1	Protein Coding	47	GC14P077457	0.170008674	https://www.genecards.org/cgi-bin/carddisp.pl?gene=AHSA1
ATG3	Autophagy Related 3	Protein Coding	47	GC03M112532	0.170008674	https://www.genecards.org/cgi-bin/carddisp.pl?gene=ATG3
VPS4B	Vacuolar Protein Sorting 4 Homolog B	Protein Coding	47	GC18M063389	0.170008674	https://www.genecards.org/cgi-bin/carddisp.pl?gene=VPS4B
BST2	Bone Marrow Stromal Cell Antigen 2	Protein Coding	46	GC19M017403	0.170008674	https://www.genecards.org/cgi-bin/carddisp.pl?gene=BST2
BTN3A1	Butyrophilin Subfamily 3 Member A1	Protein Coding	46	GC06P026402	0.170008674	https://www.genecards.org/cgi-bin/carddisp.pl?gene=BTN3A1
IL13RA2	Interleukin 13 Receptor Subunit Alpha 2	Protein Coding	46	GC0XM115003	0.170008674	https://www.genecards.org/cgi-bin/carddisp.pl?gene=IL13RA2
NCR1	Natural Cytotoxicity Triggering Receptor 1	Protein Coding	46	GC19P076852	0.170008674	https://www.genecards.org/cgi-bin/carddisp.pl?gene=NCR1
STXBP3	Syntaxin Binding Protein 3	Protein Coding	46	GC01P108746	0.170008674	https://www.genecards.org/cgi-bin/carddisp.pl?gene=STXBP3
LYST	Lysosomal Trafficking Regulator	Protein Coding	45	GC01M235661	0.170008674	https://www.genecards.org/cgi-bin/carddisp.pl?gene=LYST
VPS28	VPS28 Subunit Of ESCRT-I	Protein Coding	44	GC08M145802	0.170008674	https://www.genecards.org/cgi-bin/carddisp.pl?gene=VPS28
CGAS	Cyclic GMP-AMP Synthase	Protein Coding	42	GC06M075513	0.170008674	https://www.genecards.org/cgi-bin/carddisp.pl?gene=CGAS
SEC22B	SEC22 Homolog B, Vesicle Trafficking Protein	Protein Coding	42	GC01M120150	0.170008674	https://www.genecards.org/cgi-bin/carddisp.pl?gene=SEC22B
CLEC5A	C-Type Lectin Domain Containing 5A	Protein Coding	40	GC07M141927	0.170008674	https://www.genecards.org/cgi-bin/carddisp.pl?gene=CLEC5A
SIGLEC14	Sialic Acid Binding Ig Like Lectin 14	Protein Coding	39	GC19M074025	0.170008674	https://www.genecards.org/cgi-bin/carddisp.pl?gene=SIGLEC14
NAPSB	Napsin B Aspartic Peptidase, Pseudogene	Pseudogene	19	GC19M050333	0.170008674	https://www.genecards.org/cgi-bin/carddisp.pl?gene=NAPSB
MIR15A	MicroRNA 15a	RNA Gene	18	GC13M050049	0.170008674	https://www.genecards.org/cgi-bin/carddisp.pl?gene=MIR15A
